# Supplementary material for: EPAT: a user-friendly MATLAB toolbox for EEG/ERP data processing and analysis
Source: Front Neuroinform. 2024 May 15;18:1384250. doi: 10.3389/fninf.2024.1384250 (PMC11133744; doi:10.3389/fninf.2024.1384250)
Supplement: Supplementary file 1 [file Data_Sheet_1.xlsx]

## Sheet: Sheet1
	1	2	3	4	5	6	7	8	9	10	11	12	13	14	15	16	1	2	3	4	5	6	7	8	9	10	11	12	13	14	15	16
Ease of installation and setup process	4	4	5	5	4	4	5	4	4	4	4	5	4	5	5	5	2	3	4	4	4	3	4	2	3	4	3	4	3	3	4	4
Intuitiveness of the user interface	4	4	5	5	4	4	5	4	4	4	5	5	5	5	4	5	3	4	4	4	4	4	2	3	3	3	3	4	4	1	4	4
Degree of user-friendliness for beginners	5	5	4	4	5	4	5	5	4	4	4	5	4	5	5	5	2	1	2	1	1	1	1	2	2	1	1	2	1	1	2	1
Comprehensiveness of manuals and user guides	5	4	4	4	4	5	4	5	5	4	4	4	4	4	4	5	3	2	1	1	2	2	2	1	2	1	1	1	2	2	2	1
Availability of training or tutorial resources	3	5	5	4	5	5	4	5	5	4	4	4	5	5	4	5	2	2	2	1	2	2	2	1	1	1	2	2	1	1	1	1
Compatibility with existing clinical workflows	4	5	4	4	4	4	5	4	4	4	4	5	4	4	5	5	3	4	4	5	3	4	4	3	4	3	4	4	4	4	3	4
Compatibility with other commonly used clinical software	4	4	4	4	4	4	4	5	4	4	5	5	5	5	5	4	4	3	4	3	3	4	5	4	3	3	4	3	4	3	2	2
Efficiency of batch processing features	5	4	4	4	5	5	4	4	4	4	5	5	4	5	5	5	3	1	2	1	3	2	2	1	1	3	3	3	1	2	1	1
Comprehensiveness of ERP analysis tools	4	4	5	5	4	4	4	5	4	5	4	5	4	5	4	4	1	1	3	3	3	3	2	2	2	2	1	1	3	2	2	1
Quality of time-frequency analysis outcomes	4	4	5	5	4	5	5	4	4	5	5	5	4	4	4	5	4	1	1	3	3	3	3	1	1	1	2	3	2	1	2	2
Speed of data processing and analysis tasks	4	5	5	5	5	5	4	4	5	4	4	5	5	5	5	4	3	2	2	2	3	2	4	2	4	2	3	4	4	2	3	2
Reliability of analysis results across different datasets	4	5	4	5	5	5	4	5	4	4	4	5	4	4	5	4	4	3	3	3	2	3	3	3	2	3	3	3	3	2	2	2
Convenience of data sharing after processing	5	5	5	5	4	4	4	4	4	5	4	5	5	4	5	5	3	2	2	2	3	3	2	2	3	3	2	3	3	2	3	3
Willingness to recommend to others	5	5	5	4	4	5	4	5	4	4	4	4	4	5	4	5	3	2	2	3	3	2	2	2	3	3	3	2	2	2	2	3
		EPAT
		EEGLAB
