# Supplementary material for: EPAT: a user-friendly MATLAB toolbox for EEG/ERP data processing and analysis
Source: Front Neuroinform. 2024 May 15;18:1384250. doi: 10.3389/fninf.2024.1384250 (PMC11133744; doi:10.3389/fninf.2024.1384250)
Supplement: Supplementary file 2 [file Data_Sheet_2.xlsx]

## Sheet: Sheet1
Indicator	Average Score EPAT	Median Score EPAT	Average Score EEGLAB	Median Score EEGLAB	p-value
Ease of installation and setup process	4.4375	4	3.375	3.5	0.000475518
Intuitiveness of the user interface	4.5	4.5	3.375	4	0.00132178
Degree of user-friendliness for beginners	4.5625	5	1.375	1	3.05176e-05
Comprehensiveness of manuals and user guides	4.3125	4	1.625	2	3.05176e-05
Availability of training or tutorial resources	4.5	5	1.5	1.5	3.05176e-05
Compatibility with existing clinical workflows	4.3125	4	3.75	4	0.0125549
Compatibility with other commonly used clinical software	4.375	4	3.375	3	0.00324005
Efficiency of batch processing features	4.5	4.5	1.875	2	3.05176e-05
Comprehensiveness of ERP analysis tools	4.375	4	2	2	3.05176e-05
Quality of time-frequency analysis outcomes	4.5	4.5	2.0625	2	0.00054496
Speed of data processing and analysis tasks	4.625	5	2.75	2.5	0.00056109
Reliability of analysis results across different datasets	4.4375	4	2.75	3	0.000497152
Convenience of data sharing after processing	4.5625	5	2.5625	3	3.05176e-05
Willingness to recommend to others	4.4375	4	2.4375	2	3.05176e-05
